# Supplementary material for: Establishment of Bactrian Camel Induced Pluripotent Stem Cells and Prediction of Their Unique Pluripotency Genes
Source: Int J Mol Sci. 2023 Jan 18;24(3):1917. doi: 10.3390/ijms24031917 (PMC9916525; doi:10.3390/ijms24031917)
Supplement: Supplementary file 1 [file ijms-24-01917-s001.zip]

Archive with 1 entries (1 files):
- ijms-2135491-supplementary.pdf
